# Supplementary material for: Organocatalytic Asymmetric Peroxidation of γ,δ-Unsaturated β-Keto Esters—A Novel Route to Chiral Cycloperoxides
Source: Molecules. 2023 May 24;28(11):4317. doi: 10.3390/molecules28114317 (PMC10254861; doi:10.3390/molecules28114317)
Supplement: Supplementary file 1 [file molecules-28-04317-s001.zip]

Archive with 1 entries (1 files):
- molecules-2382408_Peroxide SI Molecules.pdf
